# Supplementary material for: The Dual Impact of Pretest Sensitisation and the Cognitive Acceleration Through Science Education Programme in the Solomon Four-Group Design
Source: Brain Sci. 2025 Dec 31;16(1):64. doi: 10.3390/brainsci16010064 (PMC12839333; doi:10.3390/brainsci16010064)
Supplement: Supplementary file 1 [file brainsci-16-00064-s001.zip]

Archive with 1 entries (1 files):
- brainsci-4066424-supplementary.pdf
